# Supplementary material for: Non-Ionic Surfactant Recovery in Surfactant Enhancement Aquifer Remediation Effluent with Chlorobenzenes by Semivolatile Chlorinated Organic Compounds Volatilization
Source: Int J Environ Res Public Health. 2022 Jun 20;19(12):7547. doi: 10.3390/ijerph19127547 (PMC9223721; doi:10.3390/ijerph19127547)
Supplement: Supplementary file 1 [file ijerph-19-07547-s001.zip]

Archive with 1 entries (1 files):
- ijerph-1756418-supplementary.pdf
